# Supplementary material for: Design, Synthesis and Docking Studies of Flavokawain B Type Chalcones and Their Cytotoxic Effects on MCF-7 and MDA-MB-231 Cell Lines
Source: Molecules. 2018 Mar 8;23(3):616. doi: 10.3390/molecules23030616 (PMC6017189; doi:10.3390/molecules23030616)
Supplement: Supplementary file 1 [file molecules-23-00616-s001.zip]

Archive with 3 entries (3 files):
- IR spectra (supplementary data molecules paper).pdf
- NMR SPECTRA (supplementary data).pdf
- Supplementary data-docking  9-3-2018.pdf
